# Supplementary material for: Integration of GWAS and Co-Expression Network Analysis Identified Main Genes Responsible for Nitrogen Uptake Traits in Seedling Waxy Corn
Source: Genes (Basel). 2025 Jan 23;16(2):126. doi: 10.3390/genes16020126 (PMC11854815; doi:10.3390/genes16020126)
Supplement: Supplementary file 1 [file genes-16-00126-s001.zip]

Archive with 1 entries (1 files):
- genes-3378053-supplementary.pdf
